# Supplementary material for: An early and mysterious histerid inquiline from Cretaceous Burmese amber (Coleoptera, Histeridae)
Source: Zookeys. 2018 Feb 1;(733):119–29. doi: 10.3897/zookeys.733.23126 (PMC5806595; doi:10.3897/zookeys.733.23126)
Supplement: XML Treatment for Amplectister [file zookeys.733.23126-treatment1.xml]

<!DOCTYPE tp:taxon-treatment
  PUBLIC "-//TaxonX//DTD Taxonomic Treatment Publishing DTD v0 20100105//EN" "tax-treatment-NSO.dtd">
<tp:taxon-treatment xmlns:tp="http://www.plazi.org/taxpub"><tp:treatment-meta><kwd-group><label>Taxon classification</label><kwd><named-content xmlns:xlink="http://www.w3.org/1999/xlink" content-type="kingdom">Animalia</named-content></kwd><kwd><named-content xmlns:xlink="http://www.w3.org/1999/xlink" content-type="order">Coleoptera</named-content></kwd><kwd><named-content xmlns:xlink="http://www.w3.org/1999/xlink" content-type="family">Histeridae</named-content></kwd></kwd-group><mixed-citation publication-type="journal"><person-group><name><surname>Caterino</surname><given-names>Michael S.</given-names></name><name><surname>Maddison</surname><given-names>David R.</given-names></name></person-group><article-title>An early and mysterious histerid inquiline from Cretaceous Burmese amber (<tp:taxon-name><tp:taxon-name-part taxon-name-part-type="order">Coleoptera</tp:taxon-name-part></tp:taxon-name>, <tp:taxon-name><tp:taxon-name-part taxon-name-part-type="family">Histeridae</tp:taxon-name-part></tp:taxon-name>)</article-title><source>Zookeys</source><day>1</day><month>2</month><year>2018</year><volume>2018</volume><issue>733</issue><fpage>119</fpage><lpage>129</lpage><pub-id pub-id-type="doi">10.3897/zookeys.733.23126</pub-id></mixed-citation></tp:treatment-meta><tp:nomenclature><tp:taxon-name>
              <tp:taxon-name-part taxon-name-part-type="genus" reg="Amplectister">Amplectister</tp:taxon-name-part>
              <object-id xmlns:xlink="http://www.w3.org/1999/xlink" content-type="zoobank" xlink:type="simple">http://zoobank.org/4D931E23-8F6B-4AC6-94C7-3E5229DE3BD2</object-id>
            </tp:taxon-name><tp:taxon-authority>Caterino &amp; Maddison</tp:taxon-authority><tp:taxon-status xmlns:xlink="http://www.w3.org/1999/xlink" xlink:type="simple">gen. n.</tp:taxon-status></tp:nomenclature><tp:treatment-sec sec-type="type species" id="SECID0EWCAC"><title>Type species.</title><p>
              <italic><tp:taxon-name><tp:taxon-name-part taxon-name-part-type="genus" reg="Amplectister">Amplectister</tp:taxon-name-part> <tp:taxon-name-part taxon-name-part-type="species" reg="tenax">tenax</tp:taxon-name-part></tp:taxon-name></italic> Caterino &amp; Maddison, sp. n.</p><!--PageBreak--></tp:treatment-sec><tp:treatment-sec sec-type="diagnosis" id="SECID0EIDAC"><title>Diagnosis.</title><p>Many features distinguish this extinct genus: overall body form quite elongate and flattened (Figs <xref ref-type="fig" rid="F2">2–4</xref>); frons laterally carinate and projecting over the antennal insertions (Figs <xref ref-type="fig" rid="F2">5</xref>–<xref ref-type="fig" rid="F3">6</xref>); pronotum with sinuate posterior margin and broadly arcuate lateral margin that is not aligned with the elytral margin (Fig. <xref ref-type="fig" rid="F2">3</xref>); elytron with two submarginal epipleural carinae (diverging from the posterior pronotal corner; Fig. <xref ref-type="fig" rid="F2">4</xref>); abdomen deeply concave (Fig. <xref ref-type="fig" rid="F2">2</xref>); posterior femora and tibiae enlarged and adapted for grasping (Figs <xref ref-type="fig" rid="F2">4</xref>, <xref ref-type="fig" rid="F3">10</xref>).</p></tp:treatment-sec><tp:treatment-sec sec-type="Derivation of name" id="SECID0EOEAC"><title>Derivation of name.</title><p>The genus name (masculine) means ‘the hugging Hister’, referring to its modifications for grasping, from the Latin <italic>amplexus</italic>.</p></tp:treatment-sec><tp:treatment-sec><!--Section generated to contain objects referenced in tp:taxon-treatment.--><fig id="F2" position="float" orientation="portrait"><label>Figures 2–5.</label><caption><p>Photographs of holotype. <bold>2</bold> Ventral view <bold>3</bold> Dorsal view <bold>4</bold> Lateral view <bold>5</bold> Frontal view.</p></caption><graphic xmlns:xlink="http://www.w3.org/1999/xlink" xlink:href="zookeys-733-119-g002.jpg" position="float" orientation="portrait" xlink:type="simple" id="oo_182935.jpg"/></fig><fig id="F3" position="float" orientation="portrait"><label>Figures 6–10.</label><caption><p>Drawings from holotype. <bold>6</bold> Frontal view <bold>7</bold> Prosternum and antennae <bold>8</bold> Prothoracic leg, anterior view <bold>9</bold> Mesothoracic leg, anterior view <bold>10</bold> Metathoracic leg, anterior view.</p></caption><graphic xmlns:xlink="http://www.w3.org/1999/xlink" xlink:href="zookeys-733-119-g003.jpg" position="float" orientation="portrait" xlink:type="simple" id="oo_182936.jpg"/></fig></tp:treatment-sec></tp:taxon-treatment>
